# Supplementary material for: Genomic profiling in hidradenitis suppurativa: InterOmics pipeline for DNA-RNA sequencing highlights HLA variants, keratin-associated mutations and extracellular matrix alterations as contributing factors to HS pathogenesis
Source: PLoS One. 2025 Jun 20;20(6):e0326458. doi: 10.1371/journal.pone.0326458 (PMC12180620; doi:10.1371/journal.pone.0326458)
Supplement: S1 File — List of Allele Specific Expressed (ASE) variants with their location at both chromosomal and gene level, reference and alternat alleles, variant consequence, minor allele frequency (MAF), dbSNP (rs) id, base quality and depth metrics, Transcript per million (TPM) values for both GTex skin (not exposed to sun) gene expression and sample. S2 Table. RNA editing. List of RNA editing (RNAe) variants with their location at both chromosomal and gene level, reference and alternat alleles, variant consequence, minor allele frequency (MAF), dbSNP (rs) id, base quality and depth metrics, Transcript per million (TPM) values for both GTex skin (not exposed to sun) gene expression and sample. S3 Table. Nonsense-mediated messenger RNA. List of inferred Nonsense-mediated messenger RNA (mRNA) decay (NMD) variants with their location at both chromosomal and gene level, reference and alternat alleles, variant consequence, minor allele frequency (MAF), dbSNP (rs) id, base quality and depth metrics, Transcript per million (TPM) values for both GTex skin (not exposed to sun) gene expression and sample. The expression categories are also showed. S4 Table: Gain of function variants. List of inferred Gain of Function (GoF) variants with their location at both chromosomal and gene level, reference and alternat alleles, variant consequence, minor allele frequency (MAF), dbSNP (rs) id, base quality and depth metrics, Transcript per million (TPM) values for both GTex skin (not exposed to sun) gene expression and sample. The expression categories are also shown. (ZIP) [file pone.0326458.s001.zip]

Archive with 5 entries (4 files):
- SUPPLEMENTARY MATERIALS/
- SUPPLEMENTARY MATERIALS/S1_TABLE.excel.xlsx
- SUPPLEMENTARY MATERIALS/S2_TABLE.excel.xlsx
- SUPPLEMENTARY MATERIALS/S3_TABLE.excel.xlsx
- SUPPLEMENTARY MATERIALS/S4_TABLE.excel.xlsx
