# Supplementary material for: Genomic profiling in hidradenitis suppurativa: InterOmics pipeline for DNA-RNA sequencing highlights HLA variants, keratin-associated mutations and extracellular matrix alterations as contributing factors to HS pathogenesis
Source: PLoS One. 2025 Jun 20;20(6):e0326458. doi: 10.1371/journal.pone.0326458 (PMC12180620; doi:10.1371/journal.pone.0326458)
Supplement: S1 File — List of Allele Specific Expressed (ASE) variants with their location at both chromosomal and gene level, reference and alternat alleles, variant consequence, minor allele frequency (MAF), dbSNP (rs) id, base quality and depth metrics, Transcript per million (TPM) values for both GTex skin (not exposed to sun) gene expression and sample. S2 Table. RNA editing. List of RNA editing (RNAe) variants with their location at both chromosomal and gene level, reference and alternat alleles, variant consequence, minor allele frequency (MAF), dbSNP (rs) id, base quality and depth metrics, Transcript per million (TPM) values for both GTex skin (not exposed to sun) gene expression and sample. S3 Table. Nonsense-mediated messenger RNA. List of inferred Nonsense-mediated messenger RNA (mRNA) decay (NMD) variants with their location at both chromosomal and gene level, reference and alternat alleles, variant consequence, minor allele frequency (MAF), dbSNP (rs) id, base quality and depth metrics, Transcript per million (TPM) values for both GTex skin (not exposed to sun) gene expression and sample. The expression categories are also showed. S4 Table: Gain of function variants. List of inferred Gain of Function (GoF) variants with their location at both chromosomal and gene level, reference and alternat alleles, variant consequence, minor allele frequency (MAF), dbSNP (rs) id, base quality and depth metrics, Transcript per million (TPM) values for both GTex skin (not exposed to sun) gene expression and sample. The expression categories are also shown. (ZIP) [file pone.0326458.s001.zip › SUPPLEMENTARY MATERIALS/S4_TABLE.excel.xlsx]

## Sheet: Foglio1
sample	chr	start base	end base	ref	alt	gene name	gene location	variant consequence	MAF	rs id	genotype	quality	depth	TPM (gtex)	TPM (gtex) category	TPM (sample)	TPM (sample) category
AUT101	chr2	39178873	39178873	C	T	CDKL4	UTR3	-	0.0043	rs149764256	het	75	13	2.27826	low	22.0092	medium
AUT101	chr3	16605264	16605264	G	C	DAZL	UTR5	-	4.185e-05	rs373749089	het	145	87	2.72292	low	29.3456	medium
AUT101	chr3	16605265	16605265	C	T	DAZL	UTR5	-	4.186e-05	rs564734995	het	145	87	2.72292	low	29.3456	medium
AUT101	chr15	99258625	99258625	T	C	HSP90B2P	exonic ncRNA	-	0.0012	rs188875787	het	197	39	7.9568	low	89.5042	medium
AUT101	chr20	47318643	47318643	A	G	LOC100131496	exonic ncRNA	-	0.0019	rs186408745	het	113	36	1.99736	low	19.0747	medium
AUT101	chr2	176093065	176093073	GCGGCGGCA	-	HOXD13	exonic	nonframeshift deletion	0.003	rs749930395	het	338	57	0.388065	below cutoff	36.682	medium
AUT101	chr6	52244612	52244612	T	-	IL17F	upstream	-	-	chr6:52244612	hom	893	59	0.481692	below cutoff	258.242	medium
AUT101	chr6	167976588	167976588	-	AGA	HGC6.3	exonic	nonframeshift insertion	-	rs1218413900	het	169	57	6.63323	low	16.1401	medium
AUT101	chr11	5248351	5248351	-	A	HBG1	UTR3	-	-	rs34752752	hom	2642	128	5.71632	low	45.4858	medium
AUT101	chr11	5248356	5248356	A	-	HBG1	UTR3	-	-	rs5789383	hom	2810	136	5.71632	low	45.4858	medium
AUT104	chr1	171154163	171154163	C	T	FMO6P	exonic ncRNA	-	0.0044	rs115841123	het	58	55	1.63828	low	86.9701	medium
AUT104	chr1	207819167	207819167	C	A	LOC148696	exonic ncRNA	-	0.0064	rs201050871	het	57	21	2.94917	low	81.0738	medium
AUT104	chr3	64199009	64199009	C	T	PRICKLE2-AS3	exonic ncRNA	-	0.0098	rs112046271	het	106	41	1.75677	low	140.037	medium
AUT104	chr3	148827764	148827764	A	G	CPB1	upstream	-	2.093e-05	rs904819518	het	130	51	8.09244	low	33.9036	medium
AUT104	chr8	22245006	22245006	G	A	MIR320A	exonic ncRNA	-	0.0021	rs200301891	het	154	43	0.564094	low	13.2666	medium
AUT104	chr11	7824905	7824905	C	T	OR5P3	downstream	-	0.0042	rs74665803	het	130	21	0.717354	low	53.0665	medium
AUT104	chr12	98455266	98455266	G	A	SLC9A7P1	exonic ncRNA	-	9.011e-05	rs182643320	het	75	53	7.86844	low	20.637	medium
AUT104	chr18	45825665	45825665	G	A	SIGLEC15	upstream	-	0.0036	rs376022672	het	118	38	6.6005	low	30.9554	medium
AUT104	chr19	42855590	42855590	T	A	PSG10P	exonic ncRNA	-	0.0042	rs192092253	het	308	128	1.37988	low	14.7407	medium
AUT104	chr2	11133282	11133283	TC	-	C2orf50	UTR5	-	0.0095	rs57490327	het	89	47	1.40951	low	10.3185	medium
AUT104	chr2	101273477	101273477	T	-	SNORD89	upstream	-	0.007	rs937334137	het	38	11	2.25583	low	10.3185	medium
AUT104	chr6	26240401	26240401	-	A	HIST1H4F	upstream	-	1.406e-05	rs765524459	het	1002	138	0.421365	below cutoff	1269.17	high
AUT104	chr12	50352075	50352075	-	CCTGAGCCTGCTGAGGGGTGAGAGGGATCCCCAGGG	FAM186A	exonic	nonframeshift insertion	-	chr12:50352075	het	745	128	4.01688	low	11.7926	medium
AUT104	chr15	58691677	58691679	TTT	-	HSP90AB4P	exonic ncRNA	-	0.0008	rs71116587	het	576	10	2.34755	low	134.14	medium
AUT108	chr4	55592252	55592252	G	T	PDCL2	upstream	-	0.0091	rs144733935	het	84	25	0.887362	low	12.678	medium
AUT108	chr5	157342808	157342808	C	T	FNDC9	UTR3	-	0.0036	rs559170564	het	37	21	0.927334	low	30.4272	medium
AUT108	chr10	133554089	133554089	A	G	SYCE1	UTR3	-	0.0065	rs41283459	het	34	15	5.42847	low	11.4102	medium
AUT108	chr11	114570917	114570917	A	G	NXPE4	UTR3	-	0.0086	rs508631	het	126	36	0.763591	low	15.2136	medium
AUT108	chr19	54502868	54502868	C	G	LAIR2	UTR5	-	0.0047	rs377288848	het	264	63	4.78569	low	15.2136	medium
AUT108	chr1	158611134	158611135	CA	-	SPTA1	UTR3	-	-	chr1:158611134	het	2529	181	5.39025	low	15.2136	medium
AUT108	chr6	70207365	70207365	T	-	COL19A1	UTR3	-	0.0056	rs36112821	het	637	28	7.74908	low	15.2136	medium
AUT108	chr6	146599005	146599011	GCTCAGA	-	ADGB	UTR5	-	0.0009	rs536386324	het	472	90	6.50365	low	15.2136	medium
AUT108	chr8	30913984	30913993	TCTGTCTGTC	-	TEX15	upstream	-	0.0005	rs551949149	het	30	12	4.50602	low	41.8374	medium
AUT108	chr9	123035642	123035651	GTGTGTGTGT	-	GPR21	UTR3	-	-	chr9:123035642	het	943	66	8.52371	low	446.266	medium
AUT108	chr11	5248351	5248351	-	A	HBG1	UTR3	-	-	rs34752752	het	1292	215	5.71632	low	10.1424	medium
AUT108	chr11	5248356	5248356	A	-	HBG1	UTR3	-	-	rs5789383	het	1344	220	5.71632	low	10.1424	medium
AUT108	chr12	50352075	50352075	-	CCTGAGCCTGCTGAGGGGTGAGAGGGATCCCCAGGG	FAM186A	exonic	nonframeshift insertion	-	chr12:50352075	het	1810	231	4.01688	low	10.1424	medium
AUT108	chr16	17138642	17138642	-	AAAG	LOC102723692	exonic ncRNA	-	-	rs1320024873	het	144	23	0.657144	low	12.678	medium
AUT201	chr1	209938229	209938229	C	G	SYT14	UTR5	-	0.0037	rs200959890	het	257	83	4.15779	low	32.9001	medium
AUT201	chr1	248453776	248453776	G	A	OR2T2	downstream	-	0.0051	rs184519247	het	364	143	0.149501	below cutoff	10.9667	medium
AUT201	chr2	169694382	169694382	C	T	CCDC173	UTR5	-	0.0002	rs374165967	het	152	30	7.59282	low	32.9001	medium
AUT201	chr5	140862537	140862537	C	A	PCDHA10	UTR3	-	0.0095	rs56017024	het	89	21	7.97256	low	10.9667	medium
AUT201	chr6	26017746	26017746	G	C	HIST1H1A	UTR5	-	-	chr6:26017746	het	188	49	0.342698	below cutoff	172.334	medium
AUT201	chr8	130295918	130295918	T	A	ASAP1-IT1	exonic ncRNA	-	0.0015	rs186027524	het	34	22	0.251607	below cutoff	166.067	medium
AUT201	chr10	49540	49540	C	G	TUBB8	upstream	-	1.4e-05	rs1554739225	het	33	16	3.32242	low	20.3667	medium
AUT201	chr10	49592	49592	G	A	TUBB8	upstream	-	2.823e-05	rs111792761	het	45	17	3.32242	low	20.3667	medium
AUT201	chr10	49596	49596	G	A	TUBB8	upstream	-	5.655e-05	rs77384832	het	51	15	3.32242	low	20.3667	medium
AUT201	chr10	45157080	45157080	G	A	ANKRD30BP3	exonic ncRNA	-	0.0031	rs140706694	het	67	17	1.41757	low	25.0668	medium
AUT201	chr10	110936804	110936804	C	T	RPL13AP6	exonic ncRNA	-	0.0014	rs541192777	het	75	22	7.08985	low	34.4668	medium
AUT201	chr14	100927408	100927408	G	T	SNORD113-2	exonic ncRNA	-	0.0036	rs201762721	het	104	50	0.243136	below cutoff	28.2001	medium
AUT201	chr17	28955728	28955728	C	A	SEZ6	UTR3	-	0.0052	rs147119635	het	245	140	5.45059	low	28.2001	medium
AUT201	chr19	35106766	35106766	T	C	HPN-AS1	upstream	-	2.792e-05	rs753623998	het	162	50	4.79796	low	12.5334	medium
AUT201	chr1	158611135	158611135	-	CACACACACA	SPTA1	UTR3	-	-	chr1:158611135	het	362	27	5.39025	low	117.5	medium
AUT201	chr7	100957919	100957919	-	CAG	MUC3A	exonic	nonframeshift insertion	0.0055	rs1424367661	het	699	84	6.0954	low	15.6667	medium
AUT201	chr9	123035646	123035651	GTGTGT	-	GPR21	UTR3	-	-	chr9:123035646	het	171	12	8.52371	low	344.668	medium
AUT201	chr12	50352075	50352075	-	CCTGAGCCTGCTGAGGGGTGAGAGGGATCCCCAGGG	FAM186A	exonic	nonframeshift insertion	-	chr12:50352075	hom	3070	174	4.01688	low	25.0668	medium
AUT201	chr15	22427641	22427643	CTT	-	GOLGA8EP	exonic ncRNA	-	0.0001	rs761686804	het	139	68	2.54089	low	10.9667	medium
AUT401	chr1	228650538	228650538	G	A	DUSP5P1	exonic ncRNA	-	0.0087	rs77648740	het	329	94	5.05118	low	16.9961	medium
AUT401	chr4	5973658	5973658	C	T	C4orf50	splicing	-	0.0095	rs138928790	het	561	223	0.954815	low	15.5797	medium
AUT401	chr6	26184255	26184255	C	T	HIST1H2BE	downstream	-	-	rs113219512	het	129	59	3.12067	low	651.516	medium
AUT401	chr6	27865333	27865333	C	T	HIST1H2AL	UTR5	-	0.001	rs201897403	het	363	125	0.764848	low	685.508	medium
AUT401	chr12	29464452	29464452	C	T	OVCH1-AS1	exonic ncRNA	-	0.0004	rs185553817	het	121	19	3.86516	low	19.8287	medium
AUT401	chr13	24594325	24594325	T	C	TPTE2P6	exonic ncRNA	-	0.0069	rs61946940	het	117	37	3.43622	low	18.4124	medium
AUT401	chr13	24594333	24594333	C	T	TPTE2P6	exonic ncRNA	-	0.0078	rs61946941	het	131	39	3.43622	low	18.4124	medium
AUT401	chr13	111344172	111344172	G	C	TEX29	UTR3	-	0.0074	rs116905328	het	129	28	5.053	low	14.1634	medium
AUT401	chr22	15722446	15722446	A	G	POTEH	downstream	-	0.0052	rs2261626	hom	130	10	0	below cutoff	15.5797	medium
AUT401	chr22	29438774	29438774	G	A	RFPL1S	exonic ncRNA	-	0.0002	rs371216579	het	180	83	6.95063	low	14.1634	medium
AUT401	chr1	158611134	158611135	CA	-	SPTA1	UTR3	-	-	chr1:158611134	het	226	16	5.39025	low	19.8287	medium
AUT401	chr9	117999	118001	CCT	-	FOXD4	exonic	nonframeshift deletion	0.0003	rs760889456	het	202	39	5.10482	low	22.6614	medium
AUT401	chr11	5248351	5248351	-	A	HBG1	UTR3	-	-	rs34752752	het	742	111	5.71632	low	29.7431	medium
AUT401	chr11	5248356	5248356	A	-	HBG1	UTR3	-	-	rs5789383	het	756	114	5.71632	low	29.7431	medium
AUT401	chr12	50352075	50352075	-	CCTGAGCCTGCTGAGGGGTGAGAGGGATCCCCAGGG	FAM186A	exonic	nonframeshift insertion	-	chr12:50352075	het	1210	159	4.01688	low	26.9105	medium
AUT402	chr1	225886621	225886621	C	T	LEFTY1	UTR3	-	0.0088	rs41315438	het	358	133	6.49424	low	17.7814	medium
AUT402	chr6	116038831	116038831	C	T	TPI1P3	exonic ncRNA	-	0.008	rs76882893	het	101	41	7.28473	low	35.5628	medium
AUT402	chr7	3158216	3158216	A	C	LOC100129603	exonic ncRNA	-	9.774e-05	rs932198207	het	58	26	2.9597	low	13.336	medium
AUT402	chr11	86857510	86857510	T	C	OR7E2P	exonic ncRNA	-	-	chr11:86857510	het	52	17	0.96249	low	63.7166	medium
AUT402	chr12	98455257	98455257	C	A	SLC9A7P1	exonic ncRNA	-	-	rs189726820	het	40	37	7.86844	low	20.7449	medium
AUT402	chr12	98455266	98455266	G	A	SLC9A7P1	exonic ncRNA	-	9.011e-05	rs182643320	het	67	35	7.86844	low	20.7449	medium
AUT402	chr14	70470123	70470123	C	T	ADAM20P1	exonic ncRNA	-	0.0048	rs78870160	het	68	30	9.35239	low	84.4616	medium
AUT402	chr15	30822709	30822709	T	C	HERC2P10	exonic ncRNA	-	0.0029	rs200983741	het	100	48	1.88751	low	34.081	medium
AUT402	chr15	89778503	89778503	G	A	MESP2	UTR3	-	0.0004	rs773406154	het	105	25	5.33561	low	10.3725	medium
AUT402	chr19	4304669	4304669	C	G	FSD1	UTR5	-	0.0079	rs551519234	het	81	13	5.03904	low	14.8178	medium
AUT402	chr19	50910769	50910769	C	T	KLK4	upstream	-	3.49e-05	rs372405026	het	209	79	5.61642	low	78.5345	medium
AUT402	chr19	54947575	54947575	C	T	NLRP7	upstream	-	0.0067	rs535688635	het	150	69	7.33574	low	53.3442	medium
AUT402	chr4	140642485	140642485	-	C	TNRC18P1	exonic ncRNA	-	-	chr4:140642485	het	382	60	3.38597	low	19.2632	medium
AUT402	chr15	89776892	89776915	GGGCAGGGGCAAGGGCAGGGGCAG	-	MESP2	exonic	nonframeshift deletion	-	chr15:89776892	het	338	24	5.33561	low	10.3725	medium
AUT101	chr3	186854769	186854769	C	T	ADIPOQ-AS1	exonic ncRNA	-	0.0046	rs4068	het	81	30	2.06985	low	13.2055	medium
